# Supplementary material for: Dephosphorylation of the NPR2 guanylyl cyclase contributes to inhibition of bone growth by fibroblast growth factor
Source: eLife. 2017 Dec 4;6:e31343. doi: 10.7554/eLife.31343 (PMC5745078; doi:10.7554/eLife.31343)
Supplement: Figure 1—source data 1. — Additional statistical information is also provided. [file elife-31343-fig1-data1.xlsx]

## Sheet: Figure 1B
Figure 1B. Tail lengths (mm) for wild type and Npr27E/7E mice of the indicated ages.
Age (weeks)	wild type
3	59	59	61	59	61	59	56	62	60	61	61	54	49	49	51	48	48	42	46
6	74	77	75	76	76	75	72	77	76	75	75			67	74	70	70	64	68
9	81	81	81	80	82	80	78	82	80	80	80	77	72	73	80	76	74	69	73
12	81	83	82	83	83	83	81	83	82	81	80	77	74	75	81	79	77	71	75
15	81	84	84	83	84	82	80	83	83	81	80			77
	Npr2 7E/7E
3	64	64	70	69	68	64	63	57	55	54	53	51	52	47	51	52	46
6	83	85	83	88	86						77	73	74	71	72	74	70
9	90	88	89	93	92	86	89	89	83	86	83	82	80	78	80	83	80
12	92	91	89	94	93	87	92	90	85	87	86	85	81	79	81	85	81
15	92	92	91	95	93						87	85	82	82

## Sheet: Figure 1D
Figure 1D. CA5 vertebrae lengths (mm) for wild type and Npr27E/7E mice (18 weeks of age).
	Wild type	Npr2 7E/7E
	3.85	4.2
	3.9	4.2
	4.08	4.36
	3.66	4.3
	3.82	4.01
	3.8	4.36
	3.8	3.95
	3.13	4.03
	3.35	3.95
	3.02	4.1
	3.03
	3.15
	3.12

## Sheet: Figure 1E
Figure 1E. Femur lengths (mm) for wild type and Npr27E/7E of the indicated ages.
Age (weeks)	wild type
4	13.3	14.25	10.26	8.77	12.05	13.04	13.04	9.98	12.04	12.22	12.4	11.63	12.5	12.18	11.29
8	14.71	15.1	14.88	15.1	14.81	14.89	14.23	14.32	14.3	14.01	14.6	13.69
16	15.48	16.14	16.52	16.1	16.67	16.47	15.58	15.7	15.41	16.02	16.11	17.22	14.94
	Npr2 7E/7E
4	13.57	14.12	12.42	12.93	11.83	13.04	14.53	12.57	12.25	13.75	13.14	12.85	10.5	7.65	13.96	13.82	13.24	13.4	13.5	13.76	12.09		12.06
8	16.32	16.95	16.92	16.91	16.92	16.75	15.69	16.95	16.47	17.05	16.67	15.52	16.66	15.75	16.53	16.69	17.07	17.46	16.31	15.96
16	16.91	16.11	16.66	16.11	16.55	16.3	16.43	16.85	18.49	18.15	17.88	18.32	18.14	18.33	17.39	17.79	17.84	18.42	17.88	17.87	17.75	16.21

## Sheet: Figure 1F
Figure 1F. Tibia lengths (mm) for wild type and Npr27E/7E of the indicated ages.
Age (weeks)	wild type
4	16.7	17.07	13.57	11.84	15.57	16.09	16.09	12.47	15.71	14.71	14.38	14.73	15.4	14.99	14.36
8	17.23	17.04	17.32	17.56	17.13	17.09	16.87	17.9	17.57	16.52	17.56	15.99
16	17.55	17.63	18.49	18.13	18.82	18.25	17.44	16.54	17.53	17.56	17.65	18.66	16.96
	Npr2 7E/7E
4	16.66	15.03	16.09	16.05	15.77	16.11	16.56	16.51	15.89	16.99	16.74	15.62	13.29	11.51	16.99	16.39	15.91	16.52	16.29	16.63	15.43	13.54
8	18.56	19.61	19.25	19.15	18.89	19.03	18.2	18.86	18.91	19.51	19.11	18.07	18.94	18.17	18.91	18.76	18.69	19.55	18.48	19.12
16	19.23	18.6	18.78	18.37	19.05	18.76	18.7	19.08	20.09	20.25	19.84	20.74	20.07	19.97	19.8	19.3	18.54	19.46	19.38	19.49	19.53	18.69

## Sheet: Figure 1G
Figure 1G. Body lengths (mm) for wild type and Npr27E/7E of the indicated ages.
Age (weeks)	wild type
4	89	82	69	56	82	77	77	65	79	77	65	79	77	82	76.9	77	79.9	77.6
8	95	94	92	95	91	93	90	94	92	88	90	84
16	96	96	101	99	101	98	93	92	91	96	97	100	90
	Npr2 7E/7E
4	79	82	80	77	74	82	83	85	78	89	86	81	69	55	89	82	88	87	86	90	75.8	71.9
8	102	102	100	97	102	98	99	106	104	107	101	95	96	99	98	100	104	107	99	97
16	104	96	97	95	97	94	95	97	109	110	107	112	107	108	106	106	108	110	106	106	109	105

## Sheet: Figure 1H
Figure 1H. Cranial widths (mm) for wild type and Npr27E/7E of the indicated ages.
Age (weeks)	wild type
4	10.36	10.61	9.31	8.86	10.27	9.96	9.96	8.85	9.95	9.6
8	10.67	11.16	10.69	10.63	10.2	10.36	10.89	10.93	10.79	10.15	10.69	10.07
16	10.28	10.4	10.46	10.63	10.4	10.23	10.13	10.58	10.16	10.51	10.88	11.22	10.34
	Npr2 7E/7E
4	9.98	10.14	10.63	10.05	10.05	9.91	9.96	9.98	9.83	10.31	10.24	10.2	9.38	8.71	9.98	10.22	10.04	10.11
8	9.89	10.83	10.13	10.16	10.18	9.98	10.17	10.61	10.34	10.33	10.53	10.07	10.21	10.68	10.14	10.62	10.58	10.66	10.24	10.7
16	10.37	10.08	10.15	9.88	10.3	10.09	10.2	10.68	10.47	12.48	12.68	12.7	10.45	10.7	10.68	10.79	10.72	10.96	10.49	10.58	10.6	10.32

## Sheet: Statistics
		Shuhaibar et al. Additional statistical information for figure 1.
			Highlighted cells indicate the P-values on which the significance levels were determined		P-value	Sig. level definition
					> 0.05	not significant (ns)
					P ≤ 0.05	*
					P ≤ 0.01	**
					P ≤ 0.001	***
		The Holm-Sidak Padj (for multiple comparisons) was calculated according to the GraphPad website:
		https://www.graphpad.com/guides/prism/7/statistics/index.htm?stat_how_the_holm_method_woks.htm
		FIGURE 1, p and n values
							wild type	Npr27E/7E
			age (weeks)	From Prism Praw	Holm-Sidak PAdj	Significance level	n	n
		B	3	0.122142	0.122142	ns	19	17
			6	0.0102571	0.020409	*	17	12
			9	1.96515e-05	9.82538e-05	***	19	17
			12	2.47089e-05	9.88319e-05	***	19	17
			15	0.00240633	0.00720163	**	12	9
							wild type	Npr27E/7E
			age (weeks)	P		Significance level	n	n
		D	18	9.34383e-05	--	***	13	10
							wild type	Npr27E/7E
			age (weeks)	From Prism Praw	Holm-Sidak PAdj	Significance level	n	n
		E	4	0.0166701	0.0166701	*	15	30
			8	1.18849e-07	3.56547e-07	***	12	20
			16	0.000134099	0.00026818	***	13	22
							wild type	Npr27E/7E
			age (weeks)	From Prism Praw	Holm-Sidak PAdj	Significance level	n	n
		F	4	0.0276594	0.0276594	*	15	31
			8	1.76269e-06	5.28807e-06	***	12	20
			16	6.34905e-06	1.2698e-05	***	13	22
							wild type	Npr27E/7E
			age (weeks)	From Prism Praw	Holm-Sidak PAdj	Significance level	n	n
		G	4	0.0218013	0.0218013	*	18	31
			8	4.05171e-05	0.000121546	***	12	20
			16	0.000294452	0.000588817	***	13	22
							wild type	Npr27E/7E
			age (weeks)	From Prism Praw	Holm-Sidak PAdj	Significance level	n	n
		H	4	0.3005	0.3005	ns	10	18
			8	0.186924	0.338907	ns	12	20
			16	0.143735	0.372195	ns	13	22
