# Supplementary material for: Dephosphorylation of the NPR2 guanylyl cyclase contributes to inhibition of bone growth by fibroblast growth factor
Source: eLife. 2017 Dec 4;6:e31343. doi: 10.7554/eLife.31343 (PMC5745078; doi:10.7554/eLife.31343)
Supplement: Figure 2—source data 1. — Additional statistical information is also provided. [file elife-31343-fig2-data1.xlsx]

## Sheet: Figure 2C
Figure 2C. Tibia lengths (mm) for wild type and Npr27E/7E (3-4 days old).
	wild type	Npr2 7E/7E
	5.74	6.43
	6.05	6.4
	5.47	6.62
	5.4	6.69
	5.41	6.06
	5.7	6.09
	5.45	6.28
	5.63	6.3
	5.17	6.26
	5.81	5.1
	6.1	5.38
	5.71	5.84
	5.7	5.89
	5.64	5.46
	5.73	6
	6.57	5.97
	6.46	5.81
	6.26	5.75
	6.52	6.09
	6.51	6.28
	6.52	6.3
	6.23	5.98
	5.96	5.65
	6.81	6.2
	6.8	6.34
	6.71	6.47
	6.87	5.48
	6.56	6.97
	6.61	6.85
	6.6	7.1
	6.55	6.96
	6.6	7.07
	5.77	6.16
	5.88	6.07
	6.2	5.92
	5.56	4.98
	5.4	6.61
	5.64	5.81
	6.44	6.32
	6.42	6.44
	6.24	6.69
	6.3	6.66
	6.22	6.28
	6.11	6.12
		6.34
		6.27
		6.23
		6.95
		7.18
		7.55
		6.21
		7.45
		7.09
		7.15
		7.27
		6.97
		6.71
		6.35
		6.25
		6.06
		6.25
		6.42
		5.15
		5.23
		5.73
		5.82
		5.59
		5.84
		5.94
		6.34
		6.21
		6
		5.67
		6.7
		6.83
		5.94
		6.94
		6.62
		6.59

## Sheet: Figure 2D
Figure 2D. Elongation rate of entire bones from wild type and Npr27E/7E (3-4 days old) cultured in the presence of 1µM CNP.
	wild type	Npr2 7E/7E
	0.22	0.25
	0.18	0.24
	0.22	0.26
	0.25	0.19
	0.31	0.24
	0.26	0.26
	0.26	0.31
	0.21	0.3
	0.31	0.34
	0.26	0.22
	0.25	0.27
	0.19	0.21
	0.29	0.25
	0.3	0.22
	0.28	0.34
	0.2	0.28
	0.24	0.26
	0.29	0.31
	0.26	0.31
	0.26	0.24
	0.26	0.35
		0.26
		0.29
		0.32
		0.24
		0.24
		0.31
		0.36
		0.33
		0.32
		0.32
		0.3
		0.27
		0.32
		0.3
		0.3
		0.29
		0.19
		0.29
		0.3
		0.3

## Sheet: Figure 2E
Figure 2E. Elongation rate of proximal epiphysis from wild type and Npr27E/7E (3-4 days old) cultured in the presence of 1µM CNP.
	wild type	Npr2 7E/7E
	0.1	0.11
	0.08	0.12
	0.11	0.12
	0.1	0.07
	0.12	0.12
	0.09	0.11
	0.12	0.14
	0.11	0.13
	0.13	0.16
	0.11	0.09
	0.11	0.11
	0.11	0.09
	0.12	0.1
	0.13	0.11
	0.14	0.12
	0.1	0.13
	0.11	0.11
	0.11	0.14
	0.11	0.12
	0.11	0.11
	0.11	0.14
		0.1
		0.14
		0.12
		0.13
		0.12
		0.14
		0.16
		0.16
		0.16
		0.16
		0.13
		0.13
		0.14
		0.13
		0.15
		0.13
		0.12
		0.13
		0.16
		0.14

## Sheet: Figure 2F
Figure 2F. Elongation rate of whole bones from wild type and Npr27E/7E (3-4 days old) cultured in the absence of CNP.
	wild type	Npr2 7E/7E
	0.21	0.16
	0.2	0.21
	0.21	0.18
	0.18	0.13
	0.23	0.19
	0.19	0.18
	0.22	0.22
	0.22	0.19
	0.22	0.18
	0.22	0.25
	0.21	0.14
	0.18	0.22
	0.2	0.25
	0.22	0.23
	0.23	0.27
	0.21	0.28
	0.22	0.28
	0.26	0.24
	0.2	0.26
	0.19	0.16
	0.16	0.18
	0.2	0.24
	0.17	0.15
		0.19
		0.16
		0.14
		0.19
		0.16
		0.18
		0.21
		0.17
		0.16
		0.21
		0.25
		0.23
		0.17
		0.21
		0.21

## Sheet: Figure 2G
Figure 2G. Elongation rate of epiphysis from wild type and Npr27E/7E (3-4 days old) cultured in the absence of CNP.
	wild type	Npr2 7E/7E
	0.09	0.08
	0.08	0.07
	0.1	0.07
	0.08	0.06
	0.11	0.09
	0.09	0.08
	0.1	0.09
	0.08	0.08
	0.1	0.09
	0.1	0.09
	0.1	0.05
	0.07	0.09
	0.1	0.13
	0.11	0.11
	0.1	0.13
	0.08	0.12
	0.08	0.12
	0.09	0.12
	0.07	0.13
	0.09	0.07
	0.07	0.09
	0.09	0.1
	0.1	0.06
		0.1
		0.06
		0.06
		0.06
		0.1
		0.08
		0.09
		0.07
		0.06
		0.09
		0.1
		0.09
		0.09
		0.09
		0.09

## Sheet: Statistics
		Shuhaibar et al. Additional statistical information for Figure 2.
			Highlighted cells indicate the P-values on which the significance levels were determined		P-value	Sig. level definition
					> 0.05	not significant (ns)
					P ≤ 0.05	*
					P ≤ 0.01	**
					P ≤ 0.001	***
		FIGURE 2, p and n values					wild type	Npr27E/7E
			age (weeks)	P		Significance level	n	n
		C	newborns	0.0594	--	ns	44	79
							wild type	Npr27E/7E
			age (weeks)	P		Significance level	n	n
		D	newborns	0.0138	--	*	21	41
							wild type	Npr27E/7E
			age (weeks)	P		Significance level	n	n
		E	newborns	0.0027	--	**	21	41
							wild type	Npr27E/7E
			age (weeks)	P		Significance level	n	n
		F	newborns	0.5386	--	ns	23	38
							wild type	Npr27E/7E
			age (weeks)	P		Significance level	n	n
		G	newborns	0.6453	--	ns	23	38
