# Supplementary material for: Dephosphorylation of the NPR2 guanylyl cyclase contributes to inhibition of bone growth by fibroblast growth factor
Source: eLife. 2017 Dec 4;6:e31343. doi: 10.7554/eLife.31343 (PMC5745078; doi:10.7554/eLife.31343)
Supplement: Figure 4—source data 1. — Additional statistical information is also provided. [file elife-31343-fig4-data1.xlsx]

## Sheet: Figure 4A
Figure 4A. Time courses of CFP/YFP intensity ratios after 100nM CNP was perfused across a wild type growth plate, comparing tibias that were pre-incubated for 80-140 minutes with a control solution or with FGF-18.
Time (sec)	wild type, control													wild type, FGF18
0	1.754	1.722	1.695	1.849	1.497	1.514	2.184	1.925	1.452	1.616	1.708			1.941	1.383	1.653	2.048	1.477	1.706	1.932	1.696	1.591	1.836	1.71	1.524	1.524
33.1498	1.762	1.731	1.692	1.843	1.502	1.521	2.152	1.954	1.461	1.614	1.729			1.934	1.385	1.663	2.039	1.478	1.718	1.932	1.696	1.599	1.844	1.707	1.535	1.535
66.2999	1.75	1.733	1.679	1.856	1.508	1.522	2.153	1.949	1.466	1.612	1.725			1.931	1.384	1.664	2.045	1.482	1.715	1.935	1.695	1.593	1.846	1.712	1.528	1.528
99.4499	1.749	1.735	1.684	1.86	1.504	1.523	2.127	1.966	1.465	1.613	1.726			1.924	1.389	1.67	2.037	1.487	1.721	1.933	1.701	1.585	1.827	1.726	1.529	1.529
132.6	1.745	1.738	1.677	1.867	1.509	1.52	2.106	1.956	1.472	1.622	1.728			1.94	1.395	1.667	2.029	1.491	1.719	1.932	1.706	1.594	1.838	1.735	1.542	1.542
165.75	1.753	1.747	1.681	1.86	1.514	1.523	2.109	1.976	1.48	1.625	1.741			1.935	1.394	1.662	2.039	1.488	1.721	1.931	1.701	1.598	1.835	1.734	1.535	1.535
198.9	1.745	1.745	1.679	1.864	1.515	1.529	2.114	1.957	1.48	1.624	1.744			1.933	1.404	1.673	2.034	1.494	1.728	1.949	1.709	1.593	1.838	1.731	1.54	1.54
232.05	1.74	1.75	1.677	1.874	1.521	1.525	2.096	1.979	1.485	1.626	1.728			1.928	1.404	1.675	2.053	1.498	1.724	1.945	1.703	1.598	1.845	1.737	1.539	1.539
265.2	1.744	1.752	1.68	1.882	1.515	1.538	2.103	1.972	1.486	1.634	1.73			1.928	1.412	1.697	2.042	1.499	1.733	1.959	1.702	1.599	1.832	1.733	1.547	1.547
298.35	1.791	1.747	1.759	1.98	1.525	1.551	2.247	2.044	1.608	1.793	1.809			1.988	1.433	1.833	2.083	1.498	1.758	1.984	1.691	1.611	1.895	1.79	1.616	1.616
331.5	1.946	1.937	2.056	2.244	1.632	1.874	2.772	2.257	1.821	2.035	2.046			2.001	1.506	1.985	2.127	1.541	1.806	2.081	1.697	1.831	2.074	1.837	1.709	1.709
364.65	2.098	2.073	2.215	2.46	1.741	2.129	3.087	2.467	1.901	2.119	2.187			2.037	1.621	2.112	2.271	1.591	1.889	2.174	1.697	2.026	2.255	1.9	1.799	1.799
397.8	2.227	2.161	2.305	2.595	1.832	2.289	3.229	2.629	1.95	2.165	2.249			2.071	1.725	2.191	2.401	1.638	1.979	2.237	1.726	2.154	2.387	1.934	1.874	1.874
430.95	2.338	2.234	2.381	2.653	1.929	2.392	3.339	2.77	1.981	2.178	2.284			2.119	1.783	2.251	2.484	1.673	2.051	2.315	1.75	2.212	2.496	1.955	1.915	1.915
464.1	2.407	2.292	2.431	2.707	2.011	2.455	3.392	2.872	1.995	2.165	2.298			2.138	1.837	2.293	2.552	1.698	2.097	2.341	1.774	2.285	2.581	1.967	1.964	1.964
497.25	2.465	2.335	2.467	2.734	2.063	2.502	3.463	2.977	1.995	2.158	2.29			2.156	1.887	2.33	2.64	1.725	2.139	2.373	1.794	2.325	2.622	1.982	1.972	1.972
530.4	2.53	2.382	2.51	2.765	2.106	2.528	3.518	3.089	2.009	2.153	2.309			2.175	1.927	2.355	2.652	1.724	2.171	2.418	1.809	2.359	2.662	1.983	1.987	1.987
563.55	2.558	2.439	2.546	2.792	2.153	2.57	3.545	3.176	2.013	2.137	2.31			2.189	1.948	2.374	2.675	1.745	2.207	2.448	1.83	2.391	2.691	1.982	1.991	1.991
596.7	2.604	2.498	2.582	2.827	2.188	2.597	3.563	3.249	2.002	2.157	2.309			2.213	1.964	2.38	2.686	1.751	2.226	2.463	1.842	2.393	2.71	2.002	1.988	1.988
629.85	2.628	2.535	2.611	2.868	2.23	2.626	3.551	3.316	2.004	2.12	2.309			2.218	1.98	2.38	2.729	1.758	2.232	2.496	1.862	2.414	2.744	2	1.982	1.982
663	2.673	2.59	2.654	2.883	2.235	2.609	3.568	3.381	2.009	2.137	2.294			2.228	1.986	2.39	2.758	1.765	2.263	2.492	1.879	2.431	2.736	2.005	2.009	2.009
696.15	2.685	2.637	2.651	2.895	2.255	2.622	3.582	3.5	1.992	2.116	2.297			2.224	1.997	2.393	2.73	1.778	2.259	2.504	1.899	2.424	2.743	1.991	1.994	1.994
729.3	2.701	2.67	2.693	2.935	2.262	2.614	3.577	3.534	1.994	2.11	2.295			2.229	2	2.394	2.722	1.774	2.259	2.498	1.892	2.431	2.76	1.984	1.988	1.988
762.45	2.724	2.712	2.714	2.926	2.295	2.615	3.596	3.534	1.98	2.113	2.28			2.242	2.003	2.394	2.755	1.775	2.272	2.507	1.913	2.422	2.75	1.985	1.981	1.981
795.6	2.736	2.728	2.72	2.942	2.259	2.614	3.587	3.62	1.969	2.101	2.288			2.245	2.001	2.397	2.723	1.782	2.259	2.518	1.914	2.438	2.743	1.986	1.99	1.99
828.75	2.726	2.771	2.731	2.948	2.276	2.61	3.613	3.672	1.968	2.091	2.276			2.238	2.009	2.386	2.73	1.782	2.269	2.533	1.909	2.418	2.754	1.996	1.978	1.978
861.9	2.746	2.761	2.742	2.994	2.291	2.613	3.615	3.713	1.959	2.079	2.293			2.242	1.997	2.378	2.728	1.78	2.244	2.522	1.92	2.42	2.737	1.985	1.944	1.944
895.05	2.764	2.773	2.751	2.97	2.303	2.599	3.591	3.723	1.958	2.075	2.289			2.259	1.992	2.375	2.695	1.773	2.236	2.528	1.921	2.437	2.745	1.985	1.954	1.954
928.2	2.754	2.798	2.751	3	2.29	2.592	3.605	3.731	1.947	2.056	2.289			2.252	1.985	2.372	2.725	1.768	2.243	2.526	1.924	2.423	2.735	1.981	1.941	1.941
961.35	2.748	2.785	2.754	2.989	2.294	2.58	3.58	3.757	1.945	2.059	2.275			2.234	1.993	2.371	2.703	1.773	2.24	2.522	1.932	2.413	2.717	1.976	1.95	1.95
994.5	2.754	2.783	2.755	3.002	2.286	2.579	3.552	3.741	1.931	2.055	2.254			2.257	1.987	2.371	2.722	1.768	2.251	2.547	1.92	2.422	2.731	1.986	1.936	1.936
1027.65	2.751	2.777	2.741	3.008	2.306	2.576	3.567	3.719	1.932	2.05	2.254			2.241	1.983	2.368	2.678	1.761	2.23	2.513	1.93	2.409	2.717	1.994	1.922	1.922
1060.8	2.754	2.783	2.748	2.996	2.293	2.559	3.582	3.803	1.924	2.05	2.255			2.23	1.978	2.363	2.669	1.764	2.215	2.528	1.933	2.409	2.707	1.995	1.936	1.936
1093.95	2.732	2.78	2.739	3.023	2.288	2.551	3.537	3.808	1.923	2.034	2.256			2.235	1.981	2.356	2.653	1.763	2.209	2.53	1.934	2.414	2.696	1.992	1.921	1.921
1127.1	2.725	2.752	2.735	3.035	2.302	2.546	3.567	3.8	1.915	2.036	2.242			2.231	1.975	2.347	2.661	1.751	2.212	2.513	1.938	2.397	2.678	1.995	1.926	1.926
1160.25	2.736	2.776	2.732	3.026	2.264	2.52	3.521	3.806	1.908	2.018	2.236			2.23	1.971	2.348	2.669	1.755	2.207	2.523	1.951	2.404	2.679	1.985	1.917	1.917
1193.4	2.716	2.74	2.719	3.009	2.258	2.529	3.508	3.805	1.908	2.018	2.249			2.222	1.969	2.348	2.643	1.752	2.197	2.52	1.946	2.404	2.666	1.978	1.918	1.918

## Sheet: Figure 4D
Figure 4D. Time courses of CFP/YFP intensity ratios after 100nM CNP was perfused across an Npr27E/7E growth plate, comparing tibias that were pre-incubated for 80-140 minutes with a control solution or with FGF-18.
Time (sec)	Npr2 7E/7E, control											Npr2 7E/7E, FGF18
0	1.91	2.16	1.788	1.607	1.652	1.551	1.694	1.959	1.834	1.779		1.798	1.962	1.791	1.595	1.516	1.596	1.6	1.499	2.067	1.764	1.849
33.1498	1.914	2.15	1.772	1.628	1.666	1.553	1.69	1.965	1.848	1.784		1.798	1.977	1.791	1.603	1.518	1.596	1.6	1.502	2.061	1.778	1.859
66.2999	1.911	2.136	1.772	1.619	1.662	1.558	1.697	1.985	1.855	1.789		1.799	1.968	1.797	1.601	1.514	1.608	1.602	1.511	2.081	1.782	1.864
99.4499	1.909	2.148	1.782	1.62	1.668	1.57	1.7	1.979	1.874	1.788		1.803	1.965	1.802	1.61	1.526	1.607	1.598	1.519	2.1	1.797	1.857
132.6	1.911	2.156	1.783	1.625	1.677	1.571	1.7	1.995	1.891	1.793		1.805	1.973	1.798	1.602	1.529	1.608	1.599	1.531	2.136	1.815	1.866
165.75	1.925	2.138	1.786	1.634	1.684	1.574	1.705	1.996	1.911	1.792		1.817	1.961	1.819	1.603	1.529	1.613	1.597	1.54	2.121	1.823	1.863
198.9	1.917	2.16	1.792	1.637	1.69	1.58	1.71	2.004	1.919	1.8		1.81	1.966	1.827	1.605	1.535	1.617	1.599	1.549	2.123	1.827	1.871
232.05	1.912	2.16	1.773	1.643	1.699	1.587	1.711	2.007	1.934	1.8		1.811	1.968	1.837	1.611	1.534	1.622	1.597	1.557	2.155	1.822	1.875
265.2	1.92	2.159	1.769	1.643	1.698	1.588	1.714	2.024	1.933	1.798		1.777	1.96	1.856	1.64	1.551	1.631	1.594	1.568	2.159	1.838	1.872
298.35	2.183	2.503	2.373	1.902	1.967	1.594	1.919	2.275	2.499	2.565		2.376	2.883	2.387	2.519	1.697	1.996	1.697	1.572	2.602	2.443	2.005
331.5	3.238	3.411	2.846	2.368	2.678	2.169	2.484	3.143	2.966	3.182		3.034	3.739	2.799	2.915	2.307	2.497	2.619	2.376	3.044	3.183	3.088
364.65	3.495	3.668	3.037	2.519	2.885	2.517	2.625	3.425	3.131	3.327		3.209	3.925	3.055	3.028	2.494	2.644	2.926	2.834	3.226	3.347	3.34
397.8	3.583	3.841	3.102	2.604	2.97	2.677	2.691	3.558	3.236	3.396		3.32	3.995	3.112	3.099	2.564	2.702	3.033	2.934	3.32	3.46	3.428
430.95	3.647	3.911	3.154	2.67	3.018	2.745	2.732	3.666	3.288	3.443		3.377	3.962	3.136	3.15	2.596	2.743	3.076	3.001	3.399	3.505	3.473
464.1	3.692	3.926	3.176	2.733	3.051	2.799	2.735	3.708	3.34	3.469		3.377	4.014	3.229	3.206	2.629	2.775	3.105	3.033	3.434	3.533	3.514
497.25	3.748	4.017	3.206	2.756	3.073	2.835	2.755	3.733	3.397	3.501		3.399	4.039	3.245	3.209	2.643	2.768	3.116	3.071	3.481	3.573	3.544
530.4	3.772	4.031	3.241	2.793	3.066	2.852	2.798	3.758	3.426	3.507		3.435	4.038	3.292	3.23	2.653	2.84	3.14	3.085	3.528	3.6	3.535
563.55	3.788	4.062	3.255	2.807	3.092	2.879	2.775	3.818	3.428	3.551		3.462	4.009	3.269	3.221	2.669	2.816	3.139	3.117	3.565	3.658	3.551
596.7	3.795	4.015	3.278	2.834	3.116	2.887	2.817	3.801	3.479	3.561		3.483	4.056	3.347	3.201	2.681	2.837	3.144	3.121	3.599	3.673	3.561
629.85	3.83	4.071	3.271	2.857	3.107	2.906	2.826	3.839	3.505	3.548		3.474	4.096	3.333	3.202	2.694	2.844	3.152	3.131	3.551	3.688	3.587
663	3.833	4.079	3.273	2.868	3.139	2.915	2.833	3.877	3.513	3.556		3.518	4.039	3.347	3.212	2.709	2.851	3.166	3.154	3.609	3.713	3.573
696.15	3.847	4.134	3.284	2.907	3.126	2.914	2.851	3.872	3.559	3.593		3.494	4.134	3.395	3.258	2.716	2.852	3.16	3.163	3.6	3.714	3.587
729.3	3.867	4.136	3.3	2.913	3.136	2.915	2.839	3.879	3.588	3.612		3.507	4.116	3.393	3.233	2.729	2.845	3.172	3.178	3.606	3.746	3.592
762.45	3.878	4.129	3.306	2.945	3.147	2.916	2.843	3.905	3.584	3.588		3.506	4.099	3.44	3.219	2.73	2.833	3.165	3.188	3.644	3.742	3.62
795.6	3.859	4.149	3.288	2.936	3.142	2.915	2.843	3.889	3.618	3.598		3.493	4.133	3.396	3.233	2.739	2.879	3.154	3.205	3.656	3.793	3.619
828.75	3.86	4.136	3.319	2.959	3.159	2.9	2.857	3.886	3.604	3.61		3.513	4.131	3.424	3.234	2.733	2.867	3.167	3.211	3.691	3.787	3.622
861.9	3.897	4.211	3.319	2.962	3.194	2.883	2.844	3.926	3.629	3.609		3.502	4.106	3.448	3.246	2.729	2.87	3.172	3.21	3.698	3.819	3.617
895.05	3.9	4.194	3.334	2.959	3.166	2.879	2.849	3.925	3.635	3.599		3.498	4.097	3.418	3.272	2.754	2.866	3.172	3.199	3.725	3.83	3.642
928.2	3.886	4.174	3.331	2.964	3.159	2.866	2.865	3.906	3.647	3.563		3.52	4.047	3.451	3.259	2.749	2.877	3.163	3.211	3.69	3.812	3.65
961.35	3.92	4.195	3.35	2.984	3.156	2.886	2.85	3.912	3.637	3.603		3.51	4.17	3.44	3.283	2.743	2.867	3.165	3.208	3.737	3.801	3.655
994.5	3.933	4.16	3.351	2.997	3.174	2.872	2.868	3.925	3.684	3.576		3.519	4.122	3.445	3.26	2.746	2.883	3.155	3.215	3.745	3.832	3.651
1027.65	3.94	4.207	3.35	2.994	3.182	2.869	2.849	3.921	3.694	3.598		3.518	4.166	3.452	3.29	2.762	2.896	3.155	3.235	3.781	3.816	3.647
1060.8	3.928	4.168	3.358	2.989	3.182	2.848	2.853	3.89	3.736	3.589		3.532	4.12	3.48	3.288	2.774	2.889	3.164	3.215	3.812	3.833	3.657
1093.95	3.944	4.207	3.347	3.01	3.187	2.829	2.87	3.927	3.724	3.592		3.545	4.133	3.476	3.275	2.756	2.894	3.163	3.223	3.767	3.852	3.653
1127.1	3.937	4.182	3.349	3.018	3.2	2.833	2.875	3.927	3.729	3.587		3.532	4.109	3.518	3.271	2.752	2.882	3.156	3.225	3.782	3.818	3.676
1160.25	3.986	4.164	3.352	3.009	3.187	2.815	2.856	3.927	3.726	3.578		3.53	4.134	3.561	3.306	2.779	2.91	3.162	3.222	3.842	3.866	3.656
1193.4	3.973	4.177	3.336	3.023	3.187	2.815	2.864	3.927	3.74	3.592		3.535	4.134	3.486	3.306	2.768	2.912	3.151	3.222	3.842	3.866	3.672

## Sheet: Figure 4G
Figure 4G. Increases in CFP/YFP after CNP perfusion, comparing data from wild type and Npr27E/7E tibias with and without FGF-18 pretreatment.
	Wild type		Npr2 7E/7E
	control	FGF18	control	FGF18
	0.99	0.31	2.03	1.72
	1.04	0.59	2.03	2.15
	1.06	0.69	1.65	1.67
	1.14	0.64	1.37	1.67
	0.78	0.27	1.5	1.23
	1.04	0.5	1.14	1.28
	1.43	0.59	1.16	1.57
	1.81	0.23	1.93	1.69
	0.46	0.82	1.8	1.65
	0.43	0.87	1.8	2.03
	0.53	0.26		1.79
		0.39
		0.24

## Sheet: Figure 4-supplement 1A
	Figure 4- Figure Supplement 1A. Time courses of CFP/YFP intensity ratios after 100nM CNP was perfused across a wild type growth plate, comparing tibias that were preincubated for 30-50 minutes with a control solution or with FGF-18.
	Time (sec)	wild type, control										wild type, FGF-18
	0	1.609	2.141	1.786	1.786	1.543	1.563	1.612	1.891			1.644	1.785	1.579	1.57	1.57	1.621	1.599	2.618
	33.1498	1.614	2.133	1.797	1.782	1.543	1.569	1.605	1.875			1.638	1.788	1.577	1.562	1.565	1.621	1.597	2.572
	66.2999	1.616	2.145	1.801	1.779	1.538	1.56	1.609	1.861			1.646	1.78	1.581	1.584	1.563	1.615	1.602	2.508
	99.4499	1.624	2.134	1.807	1.79	1.54	1.556	1.608	1.85			1.644	1.775	1.576	1.576	1.577	1.625	1.598	2.514
	132.6	1.633	2.159	1.8	1.802	1.544	1.551	1.61	1.846			1.653	1.79	1.581	1.566	1.574	1.623	1.605	2.47
	165.75	1.642	2.151	1.8	1.791	1.535	1.557	1.612	1.846			1.652	1.786	1.579	1.581	1.571	1.621	1.606	2.456
	198.9	1.645	2.161	1.816	1.8	1.533	1.558	1.612	1.854			1.66	1.797	1.58	1.577	1.578	1.616	1.602	2.441
	232.05	1.657	2.16	1.808	1.787	1.531	1.554	1.619	1.855			1.664	1.789	1.588	1.565	1.575	1.627	1.602	2.428
	265.2	1.648	2.157	1.826	1.78	1.553	1.553	1.615	1.842			1.668	1.787	1.586	1.598	1.577	1.632	1.608	2.431
	298.35	1.673	2.166	1.84	1.782	1.54	1.556	1.896	1.96			1.709	1.846	1.608	1.59	1.648	1.656	1.62	2.47
	331.5	1.833	2.161	2.031	1.855	1.685	1.683	2.414	2.565			1.771	1.945	1.655	1.614	1.854	1.755	1.745	2.534
	364.65	2.033	2.201	2.21	1.97	2.31	2.248	2.616	2.974			1.878	2.052	1.803	1.706	2.016	1.874	1.859	2.695
	397.8	2.174	2.251	2.326	2.055	2.567	2.595	2.689	3.164			1.969	2.138	1.936	1.772	2.115	1.968	1.947	2.862
	430.95	2.301	2.317	2.412	2.144	2.694	2.769	2.745	3.279			2.042	2.204	2.04	1.825	2.178	2.04	2.009	2.951
	464.1	2.387	2.384	2.482	2.226	2.773	2.849	2.779	3.333			2.072	2.233	2.112	1.877	2.22	2.081	2.048	2.982
	497.25	2.455	2.448	2.507	2.284	2.818	2.908	2.8	3.359			2.119	2.269	2.194	1.891	2.274	2.141	2.079	3.017
	530.4	2.507	2.507	2.539	2.357	2.855	2.926	2.819	3.405			2.152	2.287	2.233	1.919	2.273	2.157	2.1	3.041
	563.55	2.56	2.536	2.544	2.393	2.851	2.951	2.846	3.426			2.176	2.295	2.258	1.946	2.293	2.18	2.109	3.041
	596.7	2.572	2.585	2.551	2.404	2.857	2.954	2.828	3.424			2.185	2.307	2.283	1.925	2.308	2.202	2.121	3.04
	629.85	2.586	2.616	2.558	2.454	2.871	2.963	2.828	3.413			2.2	2.322	2.28	1.942	2.306	2.208	2.122	3.039
	663	2.595	2.642	2.559	2.444	2.87	2.947	2.813	3.439			2.223	2.318	2.275	1.93	2.33	2.233	2.113	3.04
	696.15	2.586	2.667	2.585	2.443	2.877	2.945	2.83	3.414			2.231	2.315	2.257	1.942	2.298	2.243	2.115	3.037
	729.3	2.61	2.667	2.555	2.468	2.873	2.932	2.803	3.383			2.233	2.31	2.24	1.936	2.304	2.25	2.118	3.011
	762.45	2.608	2.659	2.549	2.451	2.871	2.928	2.815	3.39			2.238	2.316	2.203	1.94	2.296	2.25	2.116	3.025
	795.6	2.613	2.681	2.551	2.469	2.878	2.921	2.785	3.37			2.233	2.31	2.204	1.923	2.298	2.262	2.104	3.015
	828.75	2.606	2.666	2.556	2.454	2.892	2.929	2.799	3.359			2.237	2.292	2.174	1.931	2.282	2.259	2.095	2.988
	861.9	2.593	2.677	2.526	2.436	2.871	2.912	2.772	3.318			2.228	2.283	2.166	1.912	2.309	2.263	2.093	3.005
	895.05	2.589	2.688	2.515	2.425	2.858	2.891	2.764	3.31			2.236	2.275	2.158	1.911	2.278	2.265	2.079	2.983
	928.2	2.577	2.681	2.524	2.414	2.862	2.894	2.75	3.296			2.235	2.276	2.134	1.907	2.28	2.254	2.076	2.969
	961.35	2.55	2.691	2.506	2.416	2.844	2.873	2.738	3.266			2.228	2.256	2.134	1.898	2.265	2.261	2.059	2.951
	994.5	2.579	2.684	2.497	2.385	2.836	2.847	2.726	3.208			2.212	2.254	2.114	1.906	2.273	2.26	2.058	2.922
	1027.65	2.56	2.687	2.492	2.393	2.841	2.865	2.72	3.193			2.216	2.238	2.101	1.886	2.275	2.258	2.045	2.938
	1060.8	2.549	2.668	2.483	2.395	2.831	2.845	2.699	3.169			2.225	2.226	2.095	1.886	2.255	2.257	2.045	2.924
	1093.95	2.557	2.677	2.458	2.399	2.827	2.835	2.698	3.177			2.205	2.216	2.09	1.87	2.238	2.257	2.024	2.886
	1127.1	2.52	2.675	2.468	2.374	2.82	2.834	2.671	3.14			2.197	2.215	2.092	1.865	2.235	2.256	2.024	2.894
	1160.25	2.517	2.652	2.465	2.36	2.791	2.807	2.67	3.119			2.21	2.195	2.072	1.866	2.227	2.256	2.023	2.877
	1193.4	2.518	2.652	2.437	2.356	2.772	2.803	2.66	3.072			2.184	2.18	2.075	1.855	2.212	2.251	2.011	2.873

## Sheet: Figure 4-supplement1B
	Figure 4- Figure Supplement 1B. Increases in CFP/YFP ratios after CNP perfusion, comparing data from wild type tibias with and without FGF-18 pretreatment.
		control	FGF-18
		0.92	0.56
		0.52	0.44
		0.68	0.52
		0.6	0.3
		1.27	0.73
		1.28	0.64
		1.1	0.44
		1.35	0.44

## Sheet: Statistics
	Shuhaibar et al. Additional statistical information for Figure 4.
		Highlighted cells indicate the P-values on which the significance levels were determined		P-value	Sig. level definition
				> 0.05	not significant (ns)
				P ≤ 0.05	*
				P ≤ 0.01	**
				P ≤ 0.001	***
	FIGURE 4 AND FIGURE 4-SUPPLEMENT 1B, p and n values
			From Prism Praw	Holm-Sidak PAdj	Significance level	n	n
	G	wild type control vs wild type FGF18	0.0016	0.00319744	**	11	13
		wild type control vs Npr27E/7E control	0.0008	0.00239808	**	11	10
		Npr27E/7E control vs Npr27E/7E FGF18	0.7871	0.7871	ns	10	11
			P		Significance level	n	n
	Supplement, 1B	wild type control vs wild type FGF18	0.00290324	--	**	8	8
