# Supplementary material for: Dephosphorylation of the NPR2 guanylyl cyclase contributes to inhibition of bone growth by fibroblast growth factor
Source: eLife. 2017 Dec 4;6:e31343. doi: 10.7554/eLife.31343 (PMC5745078; doi:10.7554/eLife.31343)
Supplement: Figure 5—source data 1. — Additional statistical information is also provided. [file elife-31343-fig5-data1.xlsx]

## Sheet: Figure 5A,B
Figure 5A,B. cGMP content of epiphyses of tibias from wild type newborn mice measured by ELISA, comparing tibias that were pre-treated with or without FGF-18.
	Where indicated, this was followed by an incubation with 100 nM CNP.
	no added CNP		100nM CNP
	control	FGF-18	control	FGF-18
	13	8	1079	478
	14	13	791	324
	13	11	992	331

## Sheet: Statistics
	Shuhaibar et al. Additional statistical information for Figure 5.
		Highlighted cells indicate the P-values on which the significance levels were determined		P-value	Sig. level definition
				> 0.05	not significant (ns)
				P ≤ 0.05	*
				P ≤ 0.01	**
				P ≤ 0.001	***
	FIGURE 5, p and n values
			From Prism Praw	Holm-Sidak PAdj	Significance level	n	n
	A	No CNP, No FGF18 vs No CNP, + FGF18	0.148148	0.148	ns	3	3
		1µM CNP, No FGF18 vs 1µM CNP, +FGF18	0.00432983	0.00858	**	3	3
		1µM CNP, No FGF18 vs No CNP, No FGF18	0.000384076	0.00115	**	3	3
			P		Significance level	n	n
	B	No CNP, No FGF18 vs No CNP, + FGF18	0.148148	0.148	ns	3	3
