# Supplementary material for: Dephosphorylation of the NPR2 guanylyl cyclase contributes to inhibition of bone growth by fibroblast growth factor
Source: eLife. 2017 Dec 4;6:e31343. doi: 10.7554/eLife.31343 (PMC5745078; doi:10.7554/eLife.31343)
Supplement: Figure 6—source data 1. — Additional statistical information is also provided. [file elife-31343-fig6-data1.xlsx]

## Sheet: Figure 6A
Figure 6A. Time courses of CFP/YFP intensity ratios after 100nM CNP was perfused across wild type growth plates, comparing tibias that were pre-incubated for 60 minutes with a control solution, followed by a 80-120 minute incubation with or without FGF-18.
	no cantharidin, control													no cantharidin, FGF-18
0	1.774	1.712	1.599	1.768	1.605	1.68								`	1.769	1.674	1.785	1.78	1.721	1.443	1.834	1.664	1.729
33.1498	1.765	1.712	1.599	1.774	1.604	1.68								1.745	1.775	1.653	1.778	1.784	1.719	1.446	1.837	1.666	1.735
66.2999	1.775	1.713	1.603	1.779	1.605	1.678								1.752	1.783	1.664	1.781	1.792	1.721	1.45	1.837	1.667	1.74
99.4499	1.761	1.716	1.609	1.783	1.602	1.683								1.762	1.784	1.681	1.781	1.792	1.727	1.453	1.839	1.666	1.742
132.6	1.774	1.72	1.614	1.784	1.608	1.683								1.772	1.792	1.674	1.78	1.786	1.723	1.455	1.841	1.67	1.745
165.75	1.773	1.718	1.619	1.788	1.605	1.684								1.777	1.798	1.668	1.784	1.787	1.728	1.457	1.846	1.671	1.745
198.9	1.77	1.718	1.621	1.793	1.607	1.684								1.786	1.801	1.676	1.788	1.796	1.732	1.461	1.846	1.671	1.75
232.05	1.769	1.726	1.629	1.791	1.612	1.687								1.789	1.806	1.679	1.781	1.798	1.734	1.462	1.853	1.676	1.752
265.2	1.788	1.879	1.667	1.86	1.734	1.947								1.798	1.808	1.684	1.785	1.792	1.735	1.463	1.853	1.683	1.758
298.35	1.949	2.29	1.901	2.059	2.291	2.601								1.753	1.82	1.664	1.813	1.844	1.742	1.517	1.946	1.692	1.763
331.5	2.136	2.515	2.146	2.21	2.606	2.839								1.782	1.965	1.732	1.98	1.963	1.77	1.633	2.252	1.731	1.893
364.65	2.266	2.632	2.316	2.32	2.76	2.955								1.82	2.105	1.795	2.135	2.063	1.82	1.738	2.464	1.788	1.971
397.8	2.347	2.709	2.438	2.396	2.829	3.007								1.869	2.219	1.831	2.243	2.134	1.863	1.801	2.602	1.84	2.023
430.95	2.394	2.757	2.519	2.444	2.87	3.032								1.923	2.304	1.874	2.316	2.188	1.909	1.856	2.686	1.874	2.062
464.1	2.427	2.772	2.579	2.485	2.894	3.044								1.969	2.362	1.917	2.366	2.227	1.94	1.895	2.734	1.912	2.086
497.25	2.443	2.799	2.636	2.538	2.906	3.06								2.012	2.408	1.936	2.408	2.242	1.965	1.928	2.77	1.939	2.104
530.4	2.478	2.825	2.658	2.566	2.909	3.054								2.058	2.441	1.957	2.426	2.264	1.981	1.949	2.782	1.956	2.112
563.55	2.483	2.826	2.671	2.606	2.902	3.059								2.081	2.465	1.976	2.437	2.272	2	1.967	2.804	1.97	2.122
596.7	2.49	2.83	2.688	2.627	2.901	3.04								2.113	2.485	1.979	2.453	2.274	2.012	1.975	2.799	1.977	2.132
629.85	2.501	2.827	2.705	2.649	2.888	3.041								2.126	2.495	1.988	2.46	2.282	2.006	1.989	2.795	1.986	2.136
663	2.493	2.836	2.685	2.65	2.877	3.022								2.152	2.496	1.992	2.457	2.282	2.019	2	2.791	1.991	2.144
696.15	2.491	2.831	2.691	2.652	2.87	3.007								2.171	2.491	1.998	2.461	2.279	2.02	2.004	2.785	1.999	2.143
729.3	2.501	2.822	2.678	2.666	2.86	3.002								2.173	2.495	1.997	2.454	2.279	2.011	2.012	2.78	1.994	2.149
762.45	2.491	2.827	2.668	2.68	2.834	2.984								2.188	2.487	1.996	2.457	2.265	2.014	2.014	2.773	1.996	2.144
795.6	2.463	2.826	2.648	2.667	2.831	2.972								2.195	2.481	1.997	2.448	2.267	2.013	2.017	2.746	1.995	2.142
828.75	2.457	2.814	2.64	2.673	2.812	2.96								2.202	2.465	1.995	2.442	2.262	2.015	2.017	2.733	1.996	2.14
861.9	2.467	2.802	2.622	2.66	2.791	2.939								2.197	2.461	1.992	2.437	2.253	2.01	2.013	2.715	1.986	2.138
895.05	2.457	2.794	2.585	2.651	2.782	2.918								2.199	2.458	1.99	2.428	2.242	2.013	2.017	2.7	1.985	2.135
928.2	2.43899	2.7904	2.57919	2.64758	2.76316	2.9085								2.209	2.449	1.981	2.426	2.238	2.001	2.019	2.68	1.985	2.133
961.35	2.42478	2.78134	2.56106	2.64141	2.75279	2.88338								2.205	2.432	1.97807	2.41918	2.23429	1.99597	2.01497	2.65382	1.98216	2.13363
994.5	2.4132	2.76717	2.52126	2.63706	2.73259	2.88091								2.209	2.425	1.96882	2.40669	2.22703	1.99669	2.01586	2.64342	1.97547	2.13178
1027.65	2.39785	2.76224	2.49934	2.61583	2.71721	2.86028								2.207	2.416	1.96454	2.403	2.22628	1.98777	2.01234	2.62272	1.97322	2.12421
1060.8	2.39774	2.75076	2.47704	2.61834	2.71088	2.85053								2.208	2.402	1.96167	2.38716	2.21095	1.98928	2.00774	2.61436	1.97004	2.1296
1093.95	2.37666	2.7417	2.44291	2.59324	2.69871	2.82863								2.21	2.397	1.95444	2.37935	2.20675	1.9857	2.00913	2.59914	1.96345	2.11943
1127.1	2.37863	2.72532	2.43406	2.59135	2.68466	2.82199								2.208	2.385	1.95203	2.37755	2.20011	1.9818	2.00687	2.5828	1.96227	2.11954
1160.25	2.351	2.731	2.415	2.586	2.671	2.801								2.201	2.377	1.94913	2.36842	2.19451	1.97557	2.00867	2.56719	1.95749	2.11429

## Sheet: Figure 6B 
Figure 6B. Time courses of CFP/YFP intensity ratios after 100nM CNP was perfused across wild type growth plates, comparing tibias that were pre-incubated for 60 minutes with 100µM Cantharidin, followed by a 80-120 minute incubation with or without FGF-18.
Time (sec)	cantharidin, control													cantharidin, FGF-18
0	1.659	1.711	1.587	1.484	1.632	1.54	1.634	1.605						2.062	1.826	1.676	1.778	1.885	1.507	1.846	1.781	1.532	1.54
33.1498	1.657	1.716	1.587	1.485	1.63	1.541	1.629	1.597						2.065	1.835	1.669	1.779	1.883	1.501	1.842	1.788	1.526	1.537
66.2999	1.656	1.711	1.589	1.486	1.632	1.546	1.626	1.599						2.066	1.835	1.668	1.778	1.878	1.501	1.847	1.791	1.524	1.536
99.4499	1.664	1.714	1.591	1.492	1.621	1.547	1.623	1.599						2.07	1.835	1.672	1.776	1.877	1.508	1.851	1.799	1.524	1.538
132.6	1.66	1.713	1.591	1.489	1.619	1.547	1.622	1.6						2.065	1.831	1.667	1.775	1.883	1.508	1.856	1.794	1.527	1.545
165.75	1.669	1.719	1.593	1.494	1.614	1.545	1.622	1.603						2.075	1.836	1.671	1.776	1.878	1.508	1.858	1.802	1.525	1.544
198.9	1.666	1.713	1.59	1.496	1.609	1.55	1.622	1.606						2.075	1.834	1.671	1.78	1.876	1.509	1.858	1.8	1.523	1.55
232.05	1.679	1.705	1.593	1.498	1.604	1.552	1.616	1.608						2.076	1.833	1.671	1.775	1.885	1.509	1.858	1.801	1.527	1.553
265.2	1.678	1.717	1.595	1.5	1.609	1.553	1.625	1.609						2.082	1.837	1.668	1.78	1.888	1.512	1.868	1.811	1.533	1.561
298.35	1.776	1.799	2.082	1.727	1.858	1.633	1.69	1.868						2.099	1.848	1.824	1.965	2.05	1.624	1.86411	1.87609	1.576	1.659
331.5	2.297	2.4	2.665	2.493	2.619	1.991	2.181	2.576						2.418	1.997	2.528	2.721	2.645	2.077	2.041	2.32587	1.949	2.196
364.65	2.593	2.837	2.786	2.747	2.905	2.299	2.55	2.878						2.597	2.138	2.785	2.985	2.901	2.281	2.69	2.699	2.356	2.561
397.8	2.738	3.035	2.814	2.835	3.009	2.467	2.718	2.997						2.692	2.225	2.892	3.08	3.014	2.373	2.955	2.949	2.594	2.746
430.95	2.827	3.147	2.854	2.877	3.065	2.571	2.795	3.066						2.729	2.279	2.932	3.121	3.074	2.439	3.101	3.078	2.721	2.834
464.1	2.888	3.221	2.863	2.908	3.087	2.629	2.844	3.096						2.768	2.318	2.959	3.162	3.111	2.469	3.142	3.142	2.789	2.893
497.25	2.922	3.25	2.864	2.928	3.105	2.67	2.875	3.12						2.793	2.355	2.984	3.169	3.121	2.495	3.178	3.209	2.844	2.919
530.4	2.963	3.287	2.888	2.943	3.115	2.693	2.897	3.129						2.806	2.401	2.986	3.183	3.136	2.515	3.207	3.222	2.883	2.939
563.55	2.983	3.304	2.882	2.944	3.112	2.718	2.904	3.151						2.81	2.436	2.992	3.198	3.156	2.521	3.222	3.24	2.899	2.958
596.7	2.985	3.32	2.896	2.962	3.113	2.725	2.915	3.141						2.81	2.476	3.01	3.21	3.156	2.543	3.227	3.242	2.915	2.961
629.85	3.009	3.324	2.891	2.961	3.111	2.724	2.926	3.163						2.83	2.508	3.005	3.224	3.164	2.541	3.231	3.233	2.922	2.973
663	3.018	3.323	2.905	2.967	3.12	2.733	2.915	3.157						2.824	2.549	3.015	3.225	3.183	2.557	3.235	3.238	2.927	2.972
696.15	3.018	3.319	2.886	2.972	3.109	2.721	2.917	3.157						2.827	2.573	3.012	3.224	3.16	2.561	3.226	3.215	2.928	2.967
729.3	3.033	3.326	2.9	2.97	3.105	2.719	2.911	3.169						2.823	2.595	3.018	3.221	3.17	2.556	3.223	3.205	2.927	2.965
762.45	3.022	3.312	2.898	2.977	3.108	2.722	2.906	3.169						2.821	2.624	3.015	3.236	3.153	2.559	3.194	3.187	2.917	2.96
795.6	3.028	3.306	2.898	2.97	3.113	2.708	2.916	3.164						2.815	2.646	3.016	3.232	3.161	2.571	3.21	3.153	2.917	2.949
828.75	3.025	3.287	2.897	2.974	3.099	2.7	2.889	3.149						2.817	2.654	3.017	3.228	3.163	2.565	3.179	3.132	2.909	2.94
861.9	3.02	3.276	2.901	2.975	3.095	2.682	2.871	3.143						2.806	2.668	3.01	3.228	3.164	2.562	3.183	3.115	2.906	2.925
895.05	3.021	3.264	2.895	2.973	3.09	2.671	2.875	3.143						2.802	2.686	3.004	3.22	3.143	2.567	3.162	3.098	2.895	2.918
928.2	3.035	3.254	2.89	2.976	3.091	2.661	2.855	3.133						2.812	2.689	3.005	3.232	3.148	2.566	3.136	3.048	2.871	2.902
961.35	3.01899	3.22567	2.8861	2.97539	3.08813	2.63953	2.86127	3.13355						2.807	2.699	3.0073	3.22284	3.14133	2.56076	3.12383	3.03907	2.85772	2.87592
994.5	3.01366	3.21695	2.8844	2.96645	3.08199	2.62013	2.84578	3.12423						2.796	2.698	2.99208	3.21733	3.14108	2.55903	3.1104	2.98263	2.8381	2.85773
1027.65	2.99703	3.20321	2.88665	2.96376	3.07951	2.60578	2.82855	3.10455						2.784	2.701	2.99143	3.21221	3.14066	2.55999	3.08307	2.96346	2.82306	2.84137
1060.8	2.99658	3.17914	2.88072	2.95616	3.06425	2.58989	2.82131	3.09988						2.794	2.697	2.98652	3.21668	3.12378	2.54787	3.06173	2.93911	2.8183	2.82981
1093.95	2.99079	3.16615	2.87095	2.95963	3.04936	2.57024	2.7997	3.09261						2.794	2.701	2.98217	3.21125	3.12231	2.54777	3.04037	2.91149	2.79808	2.79652
1127.1	2.98182	3.15086	2.87162	2.95052	3.04798	2.55448	2.78276	3.08601						2.779	2.697	2.97101	3.21489	3.11449	2.54236	3.03559	2.88961	2.76519	2.77407
1160.25	2.98487	3.12717	2.86443	2.94735	3.04509	2.53554	2.76323	3.04727						2.782	2.691	2.96614	3.20231	3.10727	2.54506	2.99465	2.85468	2.75974	2.75162
														2.767	2.692	2.969	3.192	3.107	2.536	2.992	2.826	2.731	2.735

## Sheet: Figure 6C
Figure 6C. Increases in CFP/YFP ratios after CNP perfusion, comparing data from tibias with or without cantharidin and FGF-18 pretreatments.
	No cantharidin		100µM Cantharidin
	control	FGF-18	control	FGF-18
	0.64	0.44	1.34	0.72
	1.04	0.63	1.49	0.86
	0.92	0.3	1.29	1.32
	0.84	0.62	1.47	1.44
	1.13	0.43	1.45	1.25
	1.2	0.26	1.15	1.05
		0.56	1.2	1.22
		0.79	1.5	1.16
		0.3		1.29
		0.38		1.43

## Sheet: Statistics
	Shuhaibar et al. Additional statistical information for Figure 6.
		Highlighted cells indicate the P-values on which the significance levels were determined		P-value	Sig. level definition
				> 0.05	not significant (ns)
				P ≤ 0.05	*
				P ≤ 0.01	**
				P ≤ 0.001	***
	FIGURE 6, p and n values
			From Prism Praw	Holm-Sidak PAdj	Significance level	n	n
	C	No Cantharidin, No FGF18 vs No Cantharidin, +FGF18	0.000156174	0.00047	***	6	10
		100µM Cantharidin, No FGF18 vs 100µM Cantharidin, + FGF18	0.0642095	0.0642	ns	8	10
		No FGF18, No Cantharidin vs No FGF18, 100µM Cantharidin	0.000901845	0.0018	**	6	8
